# Supplementary material for: Genome-Wide Expression Patterns of Rhoptry Kinases during the Eimeria tenella Life-Cycle
Source: Microorganisms. 2021 Jul 29;9(8):1621. doi: 10.3390/microorganisms9081621 (PMC8399136; doi:10.3390/microorganisms9081621)
Supplement: Supplementary file 1 [file microorganisms-09-01621-s001.zip]

Archive with 6 entries (6 files):
- Figure-S1.tif
- Figure-S2.tif
- Figure-S3.tif
- Figure-S4.tif
- Table-S1-revised.pdf
- Table-S2.xlsx
