# Supplementary material for: Genome-Wide Expression Patterns of Rhoptry Kinases during the Eimeria tenella Life-Cycle
Source: Microorganisms. 2021 Jul 29;9(8):1621. doi: 10.3390/microorganisms9081621 (PMC8399136; doi:10.3390/microorganisms9081621)
Supplement: Supplementary file 1 [file microorganisms-09-01621-s001.zip › Table-S2.xlsx]

## Sheet: RawData
EtINRAE		Etrop75	Etrop80	Etrop2510	Etrop5170	Etrop5190	Etrop5335	Etrop5400	Etrop5405	Etrop5410	Etrop5415	Etrop5840	Etrop5905	Etrop14495	Etrop16910	Etrop20585	Etrop20590	Etrop20610	Etrop20615	Etrop20620	Etrop21185	Etrop26495	Etrop27695	Etrop27700	Etrop27705	Etrop28765	Etrop28835	Etrop28855
NSO	mean	6.1492e-05	4.76342e-05	0.00255788	0.00226459	0.000922301	2.1441e-06	0.000635363	0.00018427	0.00131973	5.06215e-05	1.33537e-05	0.00249349	0.000322385	0.00108429	3.12452e-05	0.00345096	0.000910038	0.0387516	0.00069552	0.000732777	2.04505e-05	9.21698e-05	6.2529e-05	6.93078e-05	0.000301015	0.000831293	0.000126333
	standard deviation	5.12079e-05	3.71255e-05	0.00177676	0.00341016	0.000932156	2.68827e-06	0.00023577	0.000109575	0.000535902	4.25447e-05	1.01679e-05	0.00257222	0.000336765	0.000851957	3.08607e-05	0.00369113	0.000140325	0.0248001	0.000275222	0.000209378	2.27149e-05	8.11727e-05	1.85749e-05	4.89192e-05	1.79982e-05	0.000572729	8.94109e-05
SO	mean	0.000122774	0.00012438	0.227715	0.000866657	0.000861342	0.000935387	0.113521	0.0110713	0.000520322	0.000553875	6.21098e-05	0.0058814	0.0013142	0.0105031	7.07223e-05	0.00026345	0.000299738	0.00906935	0.00456152	0.000374795	0.0124409	0.00020704	0.00660202	0.00014631	0.000895717	0.000214543	0.0405665
	standard deviation	7.60664e-05	9.51274e-05	0.041524	0.000367045	0.00024602	0.000429553	0.0571501	0.000944518	0.000225574	4.06936e-05	2.19064e-05	0.00169741	0.000799569	0.00362188	1.78763e-05	4.78722e-05	0.000189541	0.00407452	0.000598116	0.000250291	0.00888509	0.000181291	0.00281168	4.12899e-05	0.000139951	0.000136246	0.0193462
eSPZ	mean	8.57424e-05	0.000160988	2.5799	0.00139976	0.00037172	0.0250347	2.59198	1.59653	0.000904647	0.00815678	4.43005e-05	0.100543	0.070033	0.252583	0.000118491	0.00056095	8.82106e-05	0.0313227	0.0258696	0.000120801	0.253286	6.10691e-05	0.0183168	9.89628e-05	0.00343299	0.000340515	1.83209
	standard deviation	8.09054e-05	0.000166354	0.249476	0.000648902	0.000198778	0.0252394	1.43308	0.649438	0.000517377	0.0033504	2.32251e-05	0.0262967	0.0536298	0.101983	4.16595e-05	0.000102313	9.60802e-05	0.0111063	0.0133336	0.00012852	0.13336	8.09256e-05	0.0102077	0.000101208	0.00206955	0.000111847	0.757975
iSPZ	mean	0.0158904	0.0410026	0.357032	0.00273134	0.0060782	0.0110615	0.433927	1.27303	0.216517	0.0985261	0.00424287	0.052864	0.0526303	0.0696502	0.00872256	0.0452771	0.0230195	0.017726	0.0519187	0.0170786	0.0545409	0	0.00480864	0.00201199	0.0854031	0.00861731	0.222382
	standard deviation	0.00690681	0.01503	0.132203	0.0030533	0.00496127	0.00710163	0.113507	0.666973	0.0371887	0.0442098	0.00276698	0.0175772	0.00364	0.0327759	0.00682428	0.00910551	0.00651186	0.0188427	0.0385516	0.0083833	0.0219249	0	0.0051269	0.00219521	0.0406583	0.00306328	0.157726
ImmSCHZ	mean	0.0201064	0.0144853	0.374291	0.00316905	0.00776358	0.0068215	0.281466	0.936295	0.10186	0.076072	0.000620292	0.0378798	0.0268786	0.0358113	0.0048121	0.0185619	0.00757104	0.0133492	0.0440769	0.00663097	0.0369795	0.00210289	0.00271759	0.00725059	0.026141	0.012589	0.14331
	standard deviation	0.00728899	0.011396	0.0644958	0.00206267	0.0061326	0.00255704	0.0731243	0.233183	0.0443954	0.0276522	0.000551217	0.0190871	0.0119479	0.014494	0.00315275	0.00230907	0.00582301	0.00885734	0.0363341	0.00580653	0.0124863	0.00254322	0.00364411	0.00961537	0.0215261	0.00141823	0.0630048
MatSCHZ	mean	0.0287864	0.0126647	0.170006	0.00656001	0.00523261	0.00454153	0.130325	0.381185	0.0450524	0.0461386	0.00524608	0.0334809	0.0196343	0.0201767	0.00592891	0.0129797	0.0154042	0.0108235	0.0202283	0.0290403	0.0166561	0.0102774	0.00295463	0.00328176	0.039765	0.0032219	0.107173
	standard deviation	0.0136217	0.00386939	0.0241778	0.00437788	0.00551903	0.00578635	0.0414771	0.119058	0.0129407	0.0119165	0.00473963	0.00938458	0.0114414	0.010802	0.00417821	0.00986746	0.0078459	0.00393902	0.00759199	0.0146244	0.0131658	0.0116606	0.00312882	0.00191224	0.013152	0.00235187	0.0321712
MI	mean	0.0852778	0.0646589	0.272403	0.0112882	0.040979	0.01514	0.598218	0.0695238	0.121989	0.022571	0.0147527	0.419588	0.0859561	0.0111659	0.0411482	0.101406	0.0269206	0.0139141	0.0156747	0.240254	0.0498694	0.00968379	0.00450693	0.00775751	0.146863	0.0384999	0.349506
	standard deviation	0.0195786	0.0319004	0.0564913	0.00601568	0.0052909	0.00691599	0.0676973	0.0249867	0.0118501	0.012472	0.00705129	0.0782462	0.00266509	0.0025308	0.0191478	0.029859	0.00256159	0.0100588	0.00955771	0.217873	0.0167416	0.0043142	0.00482112	0.00751697	0.0696379	0.0301136	0.0421953
MII	mean	0.0192158	0.00838293	0.00929711	0.00488319	0.00438902	0.000762968	0.0563311	0.00513425	0.00856813	0.00353382	0.00357825	0.0596634	0.00956328	0.00125733	0.00951967	0.013341	0.0120524	0.00609754	0.00783901	0.00604888	0.00502214	0.00315845	0.00274348	0.00429656	0.0293153	0.00324373	0.0322907
	standard deviation	0.00146171	0.00372453	0.00459019	0.00683503	0.00440439	0.000801941	0.0185044	0.00548946	0.00882945	0.00354517	0.0020926	0.0154507	0.00308403	0.00012724	0.00143612	0.00254751	0.00209235	0.00612101	0.00736326	0.00665482	0.000485729	0.00418769	0.00300798	0.00418203	0.0106993	0.00335502	0.00357835
GAM	mean	0.00167471	0.000713153	0.000541547	0.000274663	0.000270468	9.74135e-05	0.0103645	0.000813573	0.000355684	0.0001179	0.000320683	0.00381306	0.00505352	0.00198669	0.00300874	0.00101947	0.0154313	0.0503126	0.000739407	0.000270362	0.0019235	0.000780543	0.000478418	0.00550313	0.00955457	0.00278261	0.00222522
	standard deviation	0.000517482	0.000282928	0.000191419	0.000221154	0.00019044	2.66021e-05	0.00271467	0.000396123	0.000270691	9.18282e-05	8.55271e-05	0.000599123	0.00223284	0.00038179	0.000701369	0.000584282	0.00652589	0.02227	0.00049119	0.00020166	0.00179876	0.000391644	0.00050456	0.00250895	0.00206078	0.000677881	0.000781039
EtWIS		Etrop75	Etrop80	Etrop2510	Etrop5170	Etrop5190	Etrop5335	Etrop5400	Etrop5405	Etrop5410	Etrop5415	Etrop5840	Etrop5905	Etrop14495	Etrop16910	Etrop20585	Etrop20590	Etrop20610	Etrop20615	Etrop20620	Etrop21185	Etrop26495	Etrop27695	Etrop27700	Etrop27705	Etrop28765	Etrop28835	Etrop28855
NSO	mean	2.82427e-05	1.60095e-05	0.00903308	8.9392e-05	2.65038e-05	2.64517e-06	0.000685657	0.000111962	0.00234342	1.07313e-05	2.34267e-05	0.00431218	0.000807878	5.37057e-05	0.000268422	0.0103025	0.00103199	0.0408073	0.000521898	0.00104971	5.03372e-06	1.49253e-05	4.39058e-06	9.29627e-05	0.000297303	0.00024866	3.19795e-05
	standard deviation	1.00367e-05	5.94406e-06	0.00117146	1.18202e-05	7.15835e-06	1.48939e-06	0.000189505	1.89907e-05	0.000377428	6.10527e-06	2.06654e-05	0.00110275	0.000592847	1.07029e-05	0.000190578	0.00653103	0.000610908	0.0124909	0.000178902	0.000294797	4.62589e-06	6.96942e-06	4.34276e-06	3.47828e-05	0.000112623	0.000109715	1.59359e-05
SO	mean	0.000195705	0.000179383	0.0738277	0.00649808	0.00232196	0.00100432	0.0201434	0.00143012	0.000407008	0.000294493	0.000121125	0.00517141	0.00178245	0.00512447	5.81138e-05	0.000403868	0.000154775	0.00632004	0.00206317	0.00035293	0.00929457	0.000481987	0.00552375	0.000156715	0.00122612	0.000105185	0.0136766
	standard deviation	0.000205048	0.000127159	0.0452628	0.00409726	0.00175779	0.00108178	0.00768735	0.00108086	0.000330554	0.000190611	0.000121224	0.00438871	0.0018355	0.00120574	5.48342e-05	0.000135868	0.000105471	0.0026584	0.00130167	0.000252087	0.0085862	0.000390115	0.0019402	0.000148827	0.00104046	9.01797e-05	0.00924903
eSPZ	mean	0.000282696	0.000493231	1.43573	0.00210589	0.000820029	0.0126398	0.87314	0.469381	0.00154025	0.00338227	0.000419409	0.0577386	0.051122	0.0672089	0.000298515	0.00114691	0.000112209	0.0452563	0.00968476	0.000318633	0.180223	0.00116901	0.00397537	0.000314775	0.00852057	0.000193899	0.476929
	standard deviation	0.000229085	0.000413214	0.179233	0.00123243	0.000590377	0.00169588	0.0871681	0.110142	0.000818285	0.00170971	0.000374356	0.00684314	0.0245479	0.0143819	0.000206146	0.000685988	5.91696e-05	0.0235554	0.00697303	0.000301062	0.0212436	0.00119407	0.00181755	0.000260469	0.00336526	0.000107887	0.0741752
iSPZ	mean	0.00830013	0.0175078	0.0350516	0.00129285	0.000348138	0.00242633	0.0785347	0.072581	0.0638668	0.0226119	0.00136444	0.0367986	0.0109337	0.00594949	0.00562107	0.0125417	0.0160838	0.00341487	0.00731184	0.0247652	0.00706755	0.000899792	0.000313963	0.000590032	0.0161674	0.010671	0.0287282
	standard deviation	0.00225781	0.00193215	0.00498177	0.00143254	0.000290194	0.00142969	0.0191715	0.0165783	0.00554394	0.00379472	0.000636751	0.00978086	0.00303692	0.00157878	0.00266015	0.00502249	0.0044576	0.00141186	0.0030257	0.00589354	0.00432165	0.000988292	0.000320859	0.00051742	0.00694879	0.00553691	0.00907101
ImmSCHZ	mean	0.0140324	0.0121443	0.023079	0.00198852	0.000540358	0.00155003	0.041684	0.040699	0.0165086	0.0141797	0.00191111	0.0267827	0.00716708	0.00273689	0.00256854	0.0103411	0.00882908	0.00373741	0.00535344	0.00984252	0.00565827	0.0111187	0.000228848	0.00334175	0.0195236	0.00561201	0.0264393
	standard deviation	0.00289842	0.00099054	0.0150665	0.00132537	0.000219615	0.00105007	0.0183433	0.028352	0.00619124	0.00376785	0.000775963	0.00644999	0.00246132	0.000770548	0.000927941	0.00328274	0.00420089	0.00161134	0.00261071	0.00148522	0.00396823	0.00110621	0.000233461	0.000786032	0.00279024	0.00412951	0.00801933
MatSCHZ	mean	0.0121365	0.0107118	0.025796	0.00276705	0.000883747	0.00145387	0.0389526	0.0320582	0.0167954	0.0130434	0.00278244	0.0287805	0.0086447	0.00253303	0.00323371	0.0123062	0.00964583	0.00438059	0.00712214	0.0114617	0.00510794	0.00848274	0.000445892	0.00440517	0.0298311	0.00515574	0.0289267
	standard deviation	0.00427115	0.0049022	0.00566628	0.00282002	0.000817883	0.00114809	0.0108764	0.00772834	0.0037592	0.00234086	0.00213089	0.0157385	0.00502863	0.000688224	0.00238563	0.00663078	0.00513943	0.00214773	0.00364963	0.00585301	0.00380447	0.005948	0.000467187	0.00386669	0.0248485	0.00179001	0.0162392
MI	mean	0.0719951	0.0829344	0.39024	0.0408222	0.0368925	0.00693811	1.08816	0.328483	0.141816	0.0157512	0.0113256	0.308706	0.0313295	0.0108041	0.0311045	0.112891	0.0341823	0.0217619	0.0130844	0.416569	0.0707675	0.0251817	0.0035107	0.00593514	0.0835832	0.0190636	0.349025
	standard deviation	0.014824	0.00956241	0.325482	0.00485544	0.00328557	0.00547849	0.327818	0.187019	0.00831077	0.00116258	0.00608114	0.123222	0.0241867	0.00226163	0.0144334	0.0319475	0.011271	0.00658616	0.000812112	0.0998837	0.0591069	0.00382201	0.000302429	0.000876599	0.020217	0.00651048	0.0927809
MII	mean	0.0856477	0.106171	0.188769	0.108394	0.0476592	0.0118425	0.275528	0.130017	0.189594	0.0571708	0.0677987	0.211218	0.245697	0.000182902	0.0235924	0.0966217	0.0485957	0.108581	0.12334	0.129649	0.037759	0.0597233	0.0371703	0.0482813	0.99971	0.0323153	0.513165
	standard deviation	0.0886171	0.116618	0.208061	0.118691	0.0542659	0.0129253	0.277524	0.142116	0.207874	0.0640039	0.0720943	0.206737	0.263893	0.000200367	0.0227381	0.101225	0.0516851	0.119849	0.134999	0.144481	0.0393183	0.0666379	0.0420282	0.05472	1.09472	0.0357402	0.535692
GAM	mean	0.00195362	0.000722037	0.00112592	4.1425e-05	1.43517e-05	1.24963e-05	0.0126979	0.000178048	8.54567e-05	3.30298e-05	0.00013902	0.00578847	0.00253862	0.000164938	0.00130456	0.00138975	0.0080783	0.00606754	0.000156098	5.292e-05	0.000399507	0.000330482	8.07367e-05	0.00674818	0.00358936	0.000277267	0.00773927
	standard deviation	0.00172215	0.000548239	0.000659359	6.77619e-05	1.91819e-05	2.07118e-05	0.00631262	0.000101216	9.47289e-05	3.12595e-05	0.000117096	0.0036248	0.00174321	0.000161281	0.000583002	0.000592084	0.00476388	0.0022457	0.000115506	9.84192e-05	0.000269746	0.00036993	6.78166e-05	0.00147053	0.00184081	0.000205987	0.00236294

## Sheet: Data-Fig2
strain	Gene symbol	ACTIVITY	NSO	SO	eSPZ	iSPZ	ImmSCHZ	MatSCHZ	MI	MII
EtINRAE	Etrop75	inactive	-1.48278	-1.15657	-1.16806	1.02431	1.1337	1.24333	1.76805	1.10545
EtINRAE	Etrop80	inactive	-1.04025	-0.607437	-0.733324	1.86023	1.29854	1.29519	2.0038	1.07702
EtINRAE	Etrop2510	inactive	0.630768	2.6967	3.74082	2.91226	2.88356	2.55206	2.77804	1.34516
EtINRAE	Etrop5170	inactive	0.883379	0.414991	0.641776	0.9399	0.936331	1.24764	1.55696	1.20993
EtINRAE	Etrop5190	active	0.405419	0.642887	0.226298	1.35897	1.52931	1.28812	2.39222	1.09037
EtINRAE	Etrop5335	inactive	-1.63477	1.01918	2.46064	2.10171	1.89255	1.7139	2.22618	0.88192
EtINRAE	Etrop5400	inactive	-1.16621	1.02049	2.37808	1.62444	1.47041	1.12366	1.78422	0.732516
EtINRAE	Etrop5405	inactive	-0.499386	1.23681	3.31738	3.19598	3.11567	2.71942	1.96678	0.681753
EtINRAE	Etrop5410	inactive	0.953013	0.534822	0.50343	3.05506	2.63722	2.36623	2.84492	1.21424
EtINRAE	Etrop5415	inactive	0.0888298	0.953796	2.00383	3.09174	3.01656	2.82552	2.40138	1.34938
EtINRAE	Etrop5840	non-canonical	-1.29203	-0.681803	-0.864231	1.09613	0.267891	1.16813	1.64162	1.01578
EtINRAE	Etrop5905	active	-0.125881	0.211506	1.4432	1.15312	0.984178	0.964854	2.06	1.21642
EtINRAE	Etrop14495	active	-1.31876	-0.615646	1.08242	1.0928	0.811643	0.610395	1.29973	0.297678
EtINRAE	Etrop16910	inactive	-0.199141	0.715384	2.09536	1.53031	1.26786	0.997077	0.750123	-0.182102
EtINRAE	Etrop20585	non-canonical	-2.00184	-1.6058	-1.36502	0.437621	0.207357	0.263785	1.13648	0.520805
EtINRAE	Etrop20590	non-canonical	0.272772	-0.666694	-0.294445	1.62978	1.20183	0.946353	1.90089	1.0938
EtINRAE	Etrop20610	non-canonical	-1.17378	-1.70512	-2.07382	0.205354	-0.188792	0.0842555	0.304414	-0.0360383
EtINRAE	Etrop20615	non-canonical	0.0460936	-0.744694	-0.188974	-0.529493	-0.614901	-0.588416	-0.608434	-1.02793
EtINRAE	Etrop20620	non-canonical	0.0649256	0.967219	1.60308	1.80327	1.74755	1.5969	1.35964	0.921466
EtINRAE	Etrop21185	non-canonical	0.809397	0.622149	-0.489153	2.24981	1.56313	2.19969	3.45456	1.14905
EtINRAE	Etrop26495	active	-1.9915	1.06336	2.48248	1.8514	1.82443	1.2522	1.88028	1.01977
EtINRAE	Etrop27695	active	-0.996492	-0.65824	-0.954029	0	0.377478	1.01199	1.06664	0.763554
EtINRAE	Etrop27700	active	-0.612718	1.41353	1.86518	1.31449	0.998526	1.09308	1.28629	1.07623
EtINRAE	Etrop27705	active	-1.94112	-1.48106	-1.54016	-0.223784	0.362164	-0.154802	0.350312	0.101041
EtINRAE	Etrop28765	non-canonical	-1.48387	-1.01014	-0.458319	0.940585	0.396872	0.62783	1.18013	0.48606
EtINRAE	Etrop28835	non-canonical	-0.461402	-1.09493	-0.901587	0.520817	0.6798	0.148103	1.21576	0.0338699
EtINRAE	Etrop28855	inactive	-1.28097	1.35461	3.00647	2.11812	1.90055	1.75722	2.24509	1.20224
EtWIS	Etrop75	inactive	-1.24129	-0.135573	-0.0279152	1.30796	1.48184	1.48577	2.0956	1.56954
EtWIS	Etrop80	inactive	-1.62152	-0.465525	-0.00873751	1.43952	1.29443	1.25216	2.1486	2.06054
EtWIS	Etrop2510	inactive	1.07112	2.13589	3.3254	1.7257	1.54808	1.60463	2.90027	2.0737
EtWIS	Etrop5170	inactive	-0.0815157	1.92607	0.402621	0	1.02861	0.143027	2.60067	3.2542
EtWIS	Etrop5190	active	0.11513	2.34078	1.23664	0.739296	1.43599	1.04653	3.29225	3.65638
EtWIS	Etrop5335	inactive	-0.682334	1.07268	3.20467	2.1561	1.8916	1.81246	2.42809	3.41303
EtWIS	Etrop5400	inactive	-1.18763	0.356201	1.91696	0.925478	0.681198	0.629786	2.0788	1.21126
EtWIS	Etrop5405	inactive	-0.312374	0.706172	3.37956	2.51146	2.1474	2.19606	3.10724	2.93859
EtWIS	Etrop5410	inactive	1.07983	-0.19825	0.670251	2.54213	1.81753	1.9072	2.93722	3.3474
EtWIS	Etrop5415	inactive	-0.77032	0.759046	1.97298	2.6825	2.46481	2.43406	2.56668	3.29649
EtWIS	Etrop5840	non-canonical	-1.2542	-0.578167	0.0339379	0.712338	0.889169	0.904241	1.58172	2.74399
EtWIS	Etrop5905	active	-0.0497789	0.374606	1.27427	1.12391	0.958182	1.06031	2.0725	1.47318
EtWIS	Etrop14495	active	-0.557045	-0.31406	1.37648	0.770975	0.567162	0.570278	1.05488	2.39435
EtWIS	Etrop16910	inactive	-0.806764	1.28077	2.40354	1.21451	0.849661	0.822559	1.46313	0
EtWIS	Etrop20585	non-canonical	-0.579466	-1.13686	-0.463171	0.789571	0.428604	0.585313	1.53268	1.16472
EtWIS	Etrop20590	non-canonical	0.964303	-0.402817	0.0677926	1.09829	0.995842	1.09083	2.03209	1.78632
EtWIS	Etrop20610	non-canonical	-0.782668	-1.48373	-1.64954	0.4701	0.239635	0.279322	0.804268	0.685809
EtWIS	Etrop20615	non-canonical	0.858294	0.118369	0.860766	-0.153809	-0.109378	-0.0334746	0.641281	1.14868
EtWIS	Etrop20620	non-canonical	0.679114	1.35106	1.83181	1.84556	1.67168	1.82715	2.0689	2.89046
EtWIS	Etrop21185	non-canonical	1.63474	0.796147	0.458263	3.00147	2.66893	2.50433	4.21203	4.09257
EtWIS	Etrop26495	active	-1.99853	1.32245	2.67037	1.21577	1.11837	1.07312	2.25702	1.99868
EtWIS	Etrop27695	active	-1.65379	-0.712384	-1.34416	0	1.27013	0.676114	1.64235	2.25481
EtWIS	Etrop27700	active	-1.85165	1.6014	1.66054	0.0293086	-0.0196607	0.341235	1.51283	2.73254
EtWIS	Etrop27705	active	-1.8621	-1.55683	-1.25069	-0.964867	-0.283511	-0.0838463	-0.0206593	0.820244
EtWIS	Etrop28765	non-canonical	-0.958936	-0.208266	0.43451	0.849315	0.834368	1.17912	1.52875	2.2928
EtWIS	Etrop28835	non-canonical	-0.00837705	-0.289878	-0.0867244	1.70708	1.39546	1.36535	1.95807	1.94967
EtWIS	Etrop28855	inactive	-2.32948	0.364598	1.85895	0.657197	0.618039	0.685506	1.736	1.75722

## Sheet: Data-Fig8
EtINRAE								EtWIS
eSPZ	MI	MII		iSPZ	ImmSCHZ	MatSCHZ		eSPZ	MI	MII		iSPZ	ImmSCHZ	MatSCHZ
	Etrop75	Etrop75		Etrop75	Etrop75	Etrop75			Etrop75	Etrop75		Etrop75	Etrop75	Etrop75
	Etrop80	Etrop80		Etrop80	Etrop80	Etrop80			Etrop80	Etrop80		Etrop80	Etrop80	Etrop80
Etrop2510	Etrop2510	Etrop2510		Etrop2510	Etrop2510	Etrop2510		Etrop2510	Etrop2510	Etrop2510		Etrop2510	Etrop2510	Etrop2510
Etrop5170	Etrop5170	Etrop5170		Etrop5170	Etrop5170	Etrop5170		Etrop5170	Etrop5170	Etrop5170		Etrop5170	Etrop5170	Etrop5170
Etrop5190	Etrop5190	Etrop5190		Etrop5190	Etrop5190	Etrop5190		Etrop5190	Etrop5190	Etrop5190		Etrop5190	Etrop5190	Etrop5190
Etrop5335	Etrop5335	Etrop5335		Etrop5335	Etrop5335	Etrop5335		Etrop5335	Etrop5335	Etrop5335		Etrop5335	Etrop5335	Etrop5335
Etrop5400	Etrop5400	Etrop5400		Etrop5400	Etrop5400	Etrop5400		Etrop5400	Etrop5400	Etrop5400		Etrop5400	Etrop5400	Etrop5400
Etrop5405	Etrop5405	Etrop5405		Etrop5405	Etrop5405	Etrop5405		Etrop5405	Etrop5405	Etrop5405		Etrop5405	Etrop5405	Etrop5405
Etrop5410	Etrop5410	Etrop5410		Etrop5410	Etrop5410	Etrop5410		Etrop5410	Etrop5410	Etrop5410		Etrop5410	Etrop5410	Etrop5410
Etrop5415	Etrop5415	Etrop5415		Etrop5415	Etrop5415	Etrop5415		Etrop5415	Etrop5415	Etrop5415		Etrop5415	Etrop5415	Etrop5415
	Etrop5840	Etrop5840		Etrop5840	Etrop5840	Etrop5840		Etrop5840	Etrop5840	Etrop5840		Etrop5840	Etrop5840	Etrop5840
Etrop5905	Etrop5905	Etrop5905		Etrop5905	Etrop5905	Etrop5905		Etrop5905	Etrop5905	Etrop5905		Etrop5905	Etrop5905	Etrop5905
Etrop14495	Etrop14495	Etrop14495		Etrop14495	Etrop14495	Etrop14495		Etrop14495	Etrop14495	Etrop14495		Etrop14495	Etrop14495	Etrop14495
Etrop16910	Etrop16910			Etrop16910	Etrop16910	Etrop16910		Etrop16910	Etrop16910	Etrop16910		Etrop16910	Etrop16910	Etrop16910
	Etrop20585	Etrop20585		Etrop20585	Etrop20585	Etrop20585			Etrop20585	Etrop20585		Etrop20585	Etrop20585	Etrop20585
	Etrop20590	Etrop20590		Etrop20590	Etrop20590	Etrop20590			Etrop20590	Etrop20590		Etrop20590	Etrop20590	Etrop20590
	Etrop20610			Etrop20610		Etrop20610			Etrop20610	Etrop20610		Etrop20610	Etrop20610	Etrop20610
Etrop20615	Etrop20615	Etrop20615						Etrop20615	Etrop20615	Etrop20615
Etrop20620	Etrop20620	Etrop20620		Etrop20620	Etrop20620	Etrop20620		Etrop20620	Etrop20620	Etrop20620		Etrop20620	Etrop20620	Etrop20620
	Etrop21185	Etrop21185		Etrop21185	Etrop21185	Etrop21185		Etrop21185	Etrop21185	Etrop21185		Etrop21185	Etrop21185	Etrop21185
Etrop26495	Etrop26495	Etrop26495		Etrop26495	Etrop26495	Etrop26495		Etrop26495	Etrop26495	Etrop26495		Etrop26495	Etrop26495	Etrop26495
	Etrop27695	Etrop27695			Etrop27695	Etrop27695		Etrop27695	Etrop27695	Etrop27695		Etrop27695	Etrop27695	Etrop27695
Etrop27700	Etrop27700	Etrop27700		Etrop27700	Etrop27700	Etrop27700		Etrop27700	Etrop27700	Etrop27700		Etrop27700	Etrop27700	Etrop27700
	Etrop27705				Etrop27705				Etrop27705	Etrop27705
	Etrop28765	Etrop28765		Etrop28765	Etrop28765	Etrop28765		Etrop28765	Etrop28765	Etrop28765		Etrop28765	Etrop28765	Etrop28765
	Etrop28835	Etrop28835		Etrop28835	Etrop28835	Etrop28835			Etrop28835	Etrop28835		Etrop28835	Etrop28835	Etrop28835
Etrop28855	Etrop28855	Etrop28855		Etrop28855	Etrop28855	Etrop28855		Etrop28855	Etrop28855	Etrop28855		Etrop28855	Etrop28855	Etrop28855
